# Supplementary material for: Targeting Protein Translation in Melanoma by Inhibiting EEF-2 Kinase Regulates Cholesterol Metabolism though SREBP2 to Inhibit Tumour Development
Source: Int J Mol Sci. 2022 Mar 23;23(7):3481. doi: 10.3390/ijms23073481 (PMC8998919; doi:10.3390/ijms23073481)
Supplement: Supplementary file 1 [file ijms-23-03481-s001.zip]

Archive with 2 entries (2 files):
- Supplementary Figures.pdf
- Table S1.pdf
